# Supplementary material for: Epidemiological Transitions in Influenza Dynamics in the United States: Insights from Recent Pandemic Challenges
Source: Microorganisms. 2025 Feb 20;13(3):469. doi: 10.3390/microorganisms13030469 (PMC11945264; doi:10.3390/microorganisms13030469)
Supplement: Supplementary file 1 [file microorganisms-13-00469-s001.zip]

Archive with 6 entries (6 files):
- Supplementary Figure S1.pdf
- __MACOSX/._Supplementary Figure S1.pdf
- Supplementary Figure S2.pdf
- __MACOSX/._Supplementary Figure S2.pdf
- Supplementary Figure S3_revised.pdf
- __MACOSX/._Supplementary Figure S3_revised.pdf
